# Supplementary material for: A Systems Analysis of the Relationships Between Anemia and Ischemic Stroke Rehabilitation Based on RNA-Seq Data
Source: Front Genet. 2019 May 24;10:456. doi: 10.3389/fgene.2019.00456 (PMC6543706; doi:10.3389/fgene.2019.00456)
Supplement: TABLE S1 — Clinical information of patients. [file Table_1.XLSX]

## Sheet: Sheet1
Patient ID	Sub-group in C-group	mRs	NIHSS	BI	Myodynamia-1	Myodynamia-2	Myodynamia-3	Myodynamia-4	Hypertension	Diabete	Hyperlipemia	Hyperuricemia	Cerebral-arteriosclerosis	Atrial-fibrillation	Pulmonary-infection	Coronary-disease	Carotid-atherosclerosis
P1	non-ISA	2	1	95	5	5	4.8	4.8	1	0	0	0	0	0	0	0	0
P2	ISA	5	14	15	1	0	0	0	1	1	1	0	0	0	0	0	0
P3	non-ISA	3	8	75	3.5	1	4	4	0	0	0	0	0	0	0	0	0
P4	non-ISA	4	10	40	1	1	1	1	1	0	0	0	0	1	1	1	0
P5	non-ISA	3	4	80	4	4	4.5	4.5	1	0	0	0	0	0	0	0	0
P6	non-ISA	3	4	75	4.5	4.5	4.5	4.5	0	0	0	0	0	0	0	0	0
P7	non-ISA	3	6	80	4	4	4	4	1	0	1	0	0	0	0	0	0
P8	non-ISA	3	8	65	1	1	4	4	1	0	1	0	1	0	0	0	0
P9	non-ISA	4	3	45	4.5	4.5	4.8	4.8	1	1	0	0	0	0	0	0	0
P10	non-ISA	4	4	65	4.8	4.8	4.8	4.8	1	0	0	0	0	0	0	0	0
P11	non-ISA	4	7	45	1	1	4	4	0	0	1	0	0	0	1	0	0
P12	non-ISA	4	8	45	0	0	3	3	1	0	0	0	0	0	0	0	0
P13	non-ISA	4	11	45	3.5	2.8	4	4	1	0	0	0	0	0	0	0	0
P14	non-ISA	4	11	35	0	0	0	0	1	0	0	0	0	1	0	1	1
P15	non-ISA	4	12	35	1.5	1.8	1.8	1.8	1	1	0	0	0	0	0	0	1
P16	non-ISA	4	13	45	0	0	2.5	0.5	0	1	0	0	0	0	0	0	0
P17	non-ISA	4	14	15	0	0	0	0	1	0	0	0	0	0	0	0	0
P18	ISA	4	11	30	3	3	4	4	1	0	0	0	0	1	1	0	0
P19	ISA	4	12	25	0	1	0	0	0	0	0	0	1	0	1	0	0
P20	ISA	4	13	35	0.5	0.5	1	1	1	0	1	0	0	0	0	0	1
P21	ISA	4	13	35	0	5	5	5	1	1	0	0	0	0	1	0	0
P22	ISA	5	8	30	0	0	2.8	2.8	1	1	0	0	0	0	1	1	1
P23	ISA	5	12	5	0	0	0	0	0	0	0	0	1	0	1	0	0
P24	ISA	5	12	5	1	0	1	0	0	0	0	0	1	0	1	0	0
P25	ISA	5	13	15	0	0	1	1	0	0	0	0	1	1	1	0	1
P26	ISA	5	16	0	1	1	1	1	1	0	0	0	0	0	1	0	0
P27	ISA	5	18	0	2	2	2	2	0	0	0	0	0	0	1	0	1
P28	ISA	4	10	40	1.5	1	3.5	3.5	1	1	0	1	0	0	0	0	0
