# Supplementary material for: A Systems Analysis of the Relationships Between Anemia and Ischemic Stroke Rehabilitation Based on RNA-Seq Data
Source: Front Genet. 2019 May 24;10:456. doi: 10.3389/fgene.2019.00456 (PMC6543706; doi:10.3389/fgene.2019.00456)
Supplement: TABLE S2 — Common pathways of different groups. [file Table_2.XLS]

## Sheet: common-pathway
hsa04520	Adherens junction
hsa04920	Adipocytokine signaling pathway
hsa04261	Adrenergic signaling in cardiomyocytes
hsa05143	African trypanosomiasis
hsa04925	Aldosterone synthesis and secretion
hsa04960	Aldosterone-regulated sodium reabsorption
hsa05330	Allograft rejection
hsa05010	Alzheimer's disease
hsa05146	Amoebiasis
hsa05031	Amphetamine addiction
hsa05014	Amyotrophic lateral sclerosis (ALS)
hsa04612	Antigen processing and presentation
hsa04210	Apoptosis
hsa00053	Ascorbate and aldarate metabolism
hsa05310	Asthma
hsa01230	Biosynthesis of amino acids
hsa01130	Biosynthesis of antibiotics
hsa05219	Bladder cancer
hsa04020	Calcium signaling pathway
hsa01200	Carbon metabolism
hsa04514	Cell adhesion molecules (CAMs)
hsa05230	Central carbon metabolism in cancer
hsa05142	Chagas disease (American trypanosomiasis)
hsa05204	Chemical carcinogenesis
hsa05231	Choline metabolism in cancer
hsa04725	Cholinergic synapse
hsa04713	Circadian entrainment
hsa04610	Complement and coagulation cascades
hsa04060	Cytokine-cytokine receptor interaction
hsa05414	Dilated cardiomyopathy
hsa04728	Dopaminergic synapse
hsa00982	Drug metabolism - cytochrome P450
hsa00983	Drug metabolism - other enzymes
hsa04512	ECM-receptor interaction
hsa04961	Endocrine and other factor-regulated calcium reabsorption
hsa05169	Epstein-Barr virus infection
hsa04012	ErbB signaling pathway
hsa04915	Estrogen signaling pathway
hsa04664	Fc epsilon RI signaling pathway
hsa04666	Fc gamma R-mediated phagocytosis
hsa04510	Focal adhesion
hsa04727	GABAergic synapse
hsa04540	Gap junction
hsa04971	Gastric acid secretion
hsa05214	Glioma
hsa04922	Glucagon signaling pathway
hsa04724	Glutamatergic synapse
hsa00010	Glycolysis / Gluconeogenesis
hsa04912	GnRH signaling pathway
hsa05332	Graft-versus-host disease
hsa04640	Hematopoietic cell lineage
hsa05161	Hepatitis B
hsa05160	Hepatitis C
hsa05168	Herpes simplex infection
hsa04066	HIF-1 signaling pathway
hsa05166	HTLV-I infection
hsa05410	Hypertrophic cardiomyopathy (HCM)
hsa05321	Inflammatory bowel disease (IBD)
hsa04750	Inflammatory mediator regulation of TRP channels
hsa05164	Influenza A
hsa04931	Insulin resistance
hsa04911	Insulin secretion
hsa05134	Legionellosis
hsa05140	Leishmaniasis
hsa04670	Leukocyte transendothelial migration
hsa04730	Long-term depression
hsa04720	Long-term potentiation
hsa05144	Malaria
hsa04010	MAPK signaling pathway
hsa05162	Measles
hsa04916	Melanogenesis
hsa05218	Melanoma
hsa01100	Metabolic pathways
hsa00980	Metabolism of xenobiotics by cytochrome P450
hsa05206	MicroRNAs in cancer
hsa05032	Morphine addiction
hsa03015	mRNA surveillance pathway
hsa04150	mTOR signaling pathway
hsa04650	Natural killer cell mediated cytotoxicity
hsa04064	NF-kappa B signaling pathway
hsa04621	NOD-like receptor signaling pathway
hsa04932	Non-alcoholic fatty liver disease (NAFLD)
hsa05223	Non-small cell lung cancer
hsa04380	Osteoclast differentiation
hsa04921	Oxytocin signaling pathway
hsa04972	Pancreatic secretion
hsa05130	Pathogenic Escherichia coli infection
hsa05200	Pathways in cancer
hsa00040	Pentose and glucuronate interconversions
hsa05133	Pertussis
hsa04070	Phosphatidylinositol signaling system
hsa04151	PI3K-Akt signaling pathway
hsa04611	Platelet activation
hsa00860	Porphyrin and chlorophyll metabolism
hsa05205	Proteoglycans in cancer
hsa00230	Purine metabolism
hsa00620	Pyruvate metabolism
hsa04015	Rap1 signaling pathway
hsa04014	Ras signaling pathway
hsa04810	Regulation of actin cytoskeleton
hsa04924	Renin secretion
hsa04614	Renin-angiotensin system
hsa00830	Retinol metabolism
hsa04723	Retrograde endocannabinoid signaling
hsa05323	Rheumatoid arthritis
hsa03008	Ribosome biogenesis in eukaryotes
hsa04622	RIG-I-like receptor signaling pathway
hsa04970	Salivary secretion
hsa04726	Serotonergic synapse
hsa04550	Signaling pathways regulating pluripotency of stem cells
hsa04071	Sphingolipid signaling pathway
hsa05150	Staphylococcus aureus infection
hsa00140	Steroid hormone biosynthesis
hsa05322	Systemic lupus erythematosus
hsa04660	T cell receptor signaling pathway
hsa04350	TGF-beta signaling pathway
hsa04919	Thyroid hormone signaling pathway
hsa04918	Thyroid hormone synthesis
hsa04668	TNF signaling pathway
hsa04620	Toll-like receptor signaling pathway
hsa05145	Toxoplasmosis
hsa05202	Transcriptional misregulation in cancer
hsa05152	Tuberculosis
hsa04940	Type I diabetes mellitus
hsa04930	Type II diabetes mellitus
hsa04270	Vascular smooth muscle contraction
hsa04370	VEGF signaling pathway
hsa05110	Vibrio cholerae infection
hsa05203	Viral carcinogenesis
hsa05416	Viral myocarditis
hsa04310	Wnt signaling pathway
